# Supplementary material for: The Prognostic and Therapeutic Potential of LRIG3 and Soluble LRIG3 in Glioblastoma
Source: Front Oncol. 2019 Jun 6;9:447. doi: 10.3389/fonc.2019.00447 (PMC6563081; doi:10.3389/fonc.2019.00447)
Supplement: Table S1 — Characteristics of patients with tumor samples for western blotting. [file Table_1.xlsx]

## Sheet: Sheet1
Table S1. Characteristics of patients with tumor samples for western blotting
Patient No.	Sex	Age	Histopathologic diagnosis	WHO Grade	Location of lesions
1	male	31	DA	II	rt. parietal lobe
2	female	47	DA	II	rt. frontal lobe
3	female	59	AA	III	rt. frontal lobe
4	female	7	GBM	IV	rt. frontal lobe
5	male	47	GBM	IV	rt. frontotemporal lobe and basal ganglia
6	male	44	GBM	IV	rt. frontal lobe
7	female	49	GBM	IV	rt. frontal lobe
8	male	58	GBM	IV	rt. frontotemporal lobe and basal ganglia
9	male	14	DA	II	lt. occipitoparietal lobe
10	female	44	OA	II	rt. frontal lobe and basal ganglia
11	male	50	DA	II	lt. frontal lobe
12	male	38	AA	III	rt. frontal lobe
13	female	40	AOA	III	rt. frontal lobe
14	female	43	AA	III	lt. parietal lobe
15	male	63	GBM	IV	lt. temporal lobe
16	male	65	GBM	IV	lt. frontotemporal lobe
These samples were collected from June 2016 to December 2017. DA, diffuse astrocytoma; OA, oligoastrocytoma; AA, anaplastic astrocytoma; AOA, anaplastic oligoastrocytoma; GBM, glioblastoma multiform. rt., right; lt., left.
